# Supplementary material for: Ibrutinib Plus RCHOP versus RCHOP Only in Young Patients with Activated B-Cell-like Diffuse Large B-Cell Lymphoma (ABC-DLBCL): A Cost-Effectiveness Analysis
Source: Curr Oncol. 2023 Dec 15;30(12):10488–500. doi: 10.3390/curroncol30120764 (PMC10742773; doi:10.3390/curroncol30120764)
Supplement: Supplementary file 1 [file curroncol-30-00764-s001.zip]

Archive with 1 entries (1 files):
- curroncol-2707854-supplementary.pdf
